# Supplementary material for: Rapid Sequencing of the Bamboo Mitochondrial Genome Using Illumina Technology and Parallel Episodic Evolution of Organelle Genomes in Grasses
Source: PLoS One. 2012 Jan 17;7(1):e30297. doi: 10.1371/journal.pone.0030297 (PMC3260276; doi:10.1371/journal.pone.0030297)
Supplement: Table S1 — Lists of assembled initial and final contigs and scaffolds. (XLS) [file pone.0030297.s004.xls]

## Sheet: Sheet1
Table S1 Lists of assembled initial and final contigs and scaffolds.
Initial assembly	Length (bp)	Sequence coverage (×)	No. of gaps	Total length of gaps (bp)
scaffold168	73254	37.3687	4	405
scaffold182	3302	31.868	2	432
scaffold206	25249	44.5717	2	5
scaffold218	11429	32.9177	5	1101
scaffold269	7043	39.1276	1	46
scaffold278	39034	36.2929	3	419
scaffold281	12621	43.8805	0	0
scaffold285	70494	39.5519	2	569
scaffold288	16022	39.8959	0	0
scaffold290	7119	38.3773	0	0
scaffold291	3285	46.54	0	0
scaffold292	52555	40.687	1	89
scaffold293	10210	43.3563	0	0
scaffold294	49579	37.9261	2	250
scaffold295	3595	44.9146	0	0
scaffold296	35707	42.6753	2	319
C112907	520	43.8308	0	0
C112967	604	12.4967	0	0
C113001	677	14.4284	0	0
C113127	1191	22.3678	0	0
C113241	6717	51.6248	0	0
C112707	367	n/a	0	0
C105739	103	n/a	0	0
C106107	105	n/a	0	0
C106299	106	n/a	0	0
C107657	114	n/a	0	0
C108941	126	n/a	0	0
C110655	154	n/a	0	0
C112105	228	n/a	0	0
C111543	185	n/a	0	0
Final assembly	Length (bp)	Sequence coverage (×)	No. of finished gaps	Total length of finished gaps (bp)
scaffold168	93563	38.9	3	408
scaffold182	3338	31.868	2	468
scaffold206	25254	44.5717	2	10
scaffold269	78941	38.8	3	663
scaffold278	39084	36.2929	3	473
scaffold288	16367	39.8959	n/a	n/a
scaffold290	19289	33.7	5	1204
scaffold291	3750	46.54	n/a	n/a
scaffold292	53068	40.687	1	114
scaffold293	10210	43.3563	n/a	n/a
scaffold294	49615	37.9261	2	286
scaffold295	4395	44.9146	n/a	n/a
scaffold296	35737	42.6753	2	349
C112105	228	n/a	0	0
Note:Some scaffolds were derived from the joined initially assembled contigs and/or scaffolds but retained the original name.
