# Supplementary material for: Rapid Sequencing of the Bamboo Mitochondrial Genome Using Illumina Technology and Parallel Episodic Evolution of Organelle Genomes in Grasses
Source: PLoS One. 2012 Jan 17;7(1):e30297. doi: 10.1371/journal.pone.0030297 (PMC3260276; doi:10.1371/journal.pone.0030297)
Supplement: Table S2 — Comparison of the assembly and Sanger sequences. (XLS) [file pone.0030297.s005.xls]

## Sheet: Sheet1
Table S2 Comparison of the assembly and Sanger sequences.
Primer number	Primer name	Length (bp)	Aligned length (bp)	Mismatch
1	Ferro1	672	630	0	Validation of linkage
2	Ferro2	519	341	6	Validation of linkage
3	Ferro3	474	474	0	Validation of linkage
4	Ferro4	816	816	0	Validation of linkage
5	Ferro5	829	441	4	Validation of linkage
6	Ferro6	698	353	0	Validation of linkage
7	Ferro7	729	253	0	Validation of linkage
8	Ferro8	394	198	0	Validation of linkage
9	Ferro9	405	282	0	Validation of linkage
10	Ferro10	788	368	0	Validation of linkage
11	Ferro11	753	753	0	Validation of linkage
12	Ferro12	830	830	7	Validation of linkage
13	Ferro13	786	539	0	Gap finishing
14	Ferro14	732	598	0	Gap finishing
15	Ferro15	591	564	0	Gap finishing
16	Ferro16	361	193	0	Gap finishing
17	Ferro17	726	426	0	Gap finishing
18	Ferro18	769	759	0	Gap finishing
19	Ferro19	736	557	0	Gap finishing
20	Ferro20	856	464	1	Gap finishing
21	Ferro21	851	428	0	Gap finishing
22	Ferro22	713	503	0	Gap finishing
23	Ferro23	840	780	0	Gap finishing
24	Ferro24	669	440	0	Gap finishing
25	Ferro25	875	631	0	Gap finishing
26	Ferro26	813	433	3	Gap finishing
27	Ferro27	803	580	0	Gap finishing
28	Ferro28	862	748	0	Gap finishing
29	Ferro29	624	442	0	Gap finishing
30	Ferro30	932	828	0	Gap finishing
31	Ferro31	786	611	0	Gap finishing
32	Ferro32	821	647	0	Gap finishing
33	Ferro33	550	550	0	Randomly resequenced
34	Ferro34	730	730	0	Randomly resequenced
35	Ferro35	582	582	0	Randomly resequenced
36	Ferro36	743	743	1	Randomly resequenced
37	Ferro37	714	714	0	Randomly resequenced
38	Ferro38	747	747	0	Randomly resequenced
39	Ferro39	843	843	0	Randomly resequenced
40	Ferro40	583	583	0	Randomly resequenced
41	Ferro41	722	722	0	Randomly resequenced
42	Ferro42	541	541	0	Randomly resequenced
43	Ferro43	572	572	0	Randomly resequenced
44	Ferro44	780	780	0	Randomly resequenced
45	Ferro45	818	818	0	Randomly resequenced
46	Ferro46	689	689	0	Randomly resequenced
47	Ferro47	750	750	0	Randomly resequenced
48	Ferro48	473	473	0	Randomly resequenced
