# Supplementary material for: Rapid Sequencing of the Bamboo Mitochondrial Genome Using Illumina Technology and Parallel Episodic Evolution of Organelle Genomes in Grasses
Source: PLoS One. 2012 Jan 17;7(1):e30297. doi: 10.1371/journal.pone.0030297 (PMC3260276; doi:10.1371/journal.pone.0030297)
Supplement: Table S4 — Information on the primers used for the PCR analyses to validate the linkage between the contigs and/or scaffolds and close intra-scaffold gaps. (XLS) [file pone.0030297.s007.xls]

## Sheet: Sheet1
Table S4 Information on the primers used for the PCR analyses to validate the linkage between the contigs and/or scaffolds and close intra-scaffold gaps.
Primer number	Primer name	Primer sequence
1	Ferro1-F	TTCAGGCAGGTGAGGAAGG
	Ferro1-R	CAGTCCAGCAAGAAAACGG
2	Ferro2-F	TGCCCAACTACCGACTCCT
	Ferro2-R	CCCCTCCTATTACTCCCTGA
3	Ferro3-F	CGGGATCATTAAGAGCATACTG
	Ferro3-R	GCCCCAAGACAAGGTACAAC
4	Ferro4-F	TCGTTCCGTGCTTGACTTAC
	Ferro4-R	CGTCCCATACCTTCATTTTG
5	Ferro5-F	AGGAGAGCGAGAGAACGAAG
	Ferro5-R	CTAAGCGAAGAATAGCGGAG
6	Ferro6-F	TAATGTGATGGGCGAACGAC
	Ferro6-R	TGGAATAACGAAAGGAGGGTG
7	Ferro7-F	CGAAGAATAGCGGAGAGAAATG
	Ferro7-R	GGTGATGCCAGAAGTCGTTT
8	Ferro8-F	ACAGCAACACTTTCCACCTC
	Ferro8-R	GGGCTTTTTATTCCATTTAC
9	Ferro9-F	CTCACTCTCCCTGTAGTCAAG
	Ferro9-R	GCAGTATCGCTGCTGTTTT
10	Ferro10-F	GGACCACTTTGACTTGATTAC
	Ferro10-R	TTTTTGGCTGAGTAGGATTC
11	Ferro11-F	TCTACCATCCTTTTCGTTTT
	Ferro11-R	GTCCACCTTCCATACTACTTG
12	Ferro12-F	CTACTCAGATGTTTCAGTTCGC
	Ferro12-R	CTCTTATGCTTAGGCACGTTAT
13	Ferro13-F	CTTATACAACACAACTCCAG
	Ferro13-R	GGTTCAAACAAGATTCAC
14	Ferro14-F	TCAAAACGCTGATTCCAAA
	Ferro14-R	CACAACCCATTCTGCTTCC
15	Ferro15-F	TTCCCTGGCTTGATTATTG
	Ferro15-R	GGCTCATTCCCTCGTCTAT
16	Ferro16-F	AACACCAACCAATCAAGAGAC
	Ferro16-R	CCAATCATGCGAGATAGAAG
17	Ferro17-F	AATAAGGCGGATTATGGGAG
	Ferro17-R	CAACCTGCTAGTGCTTTTTTC
18	Ferro18-F	CCAAAAGCCAACACCAAC
	Ferro18-R	ACCAAGTAACGGATACAAGAC
19	Ferro19-F	CGACCAAGAGAGAAGACAG
	Ferro19-R	GCCTCAACTCAACACGAC
20	Ferro20-F	ACTTCTGAATGACTCCTTTAG
	Ferro20-R	TTGTTTGAGAGAGCCTTTG
21	Ferro21-F	AACTCAAAGGCTCTCTCAA
	Ferro21-R	ATCCATTCCCTACTCATTC
22	Ferro22-F	GTTCTTTCTCCTGCCTTGT
	Ferro22-R	TCTTCTGGTTATGCCTTCTC
23	Ferro23-F	AGAAAGACTGATTGGGTAA
	Ferro23-R	GCATTCAAGAGTATAGGTG
24	Ferro24-F	GCATCTTTCCTTTACATCC
	Ferro24-R	TTGTCTCCTTTTCCTTCTG
25	Ferro25-F	TCGGTCCCTAATCTCTCTATG
	Ferro25-R	CCCTATTCGTTACCTTCCAG
26	Ferro26-F	CCAAGAGAAACAACAGGAAC
	Ferro26-R	AAAGACGATGTCAAACCAG
27	Ferro27-F	GTCGGTATCACATAAAGAGG
	Ferro27-R	ACAGAGACTAGGGAGGAAGA
28	Ferro28-F	CTCGCCATTTCTTCCATTATC
	Ferro28-R	CTATCCATCCTCCCCCTAAC
29	Ferro29-F	ATAGAAAGGCATAAAGCAAGG
	Ferro29-R	GCTACAATCCCAGGAACATC
30	Ferro30-F	TGACTTCTCCTGTTGCTTG
	Ferro30-R	CCACCTATTTGTTCGTTTAC
31	Ferro31-F	GGACTCTTTATTTGTTTGTGG
	Ferro31-R	CATTGTAGGTGTAGTAGGTGCT
32	Ferro32-F	GAAAGGTTTGATGAGCCGC
	Ferro32-R	TTGAGGTGGAGGGAGATTG
33	Ferro33-F	GTAACATCACTGCCAAGG
	Ferro33-R	GAACTAATGCCGACACAAC
34	Ferro34-F	GGCTCATCCTCATCATCCGA
	Ferro34-R	ATCCCACACACAACCCCAA
35	Ferro35-F	TAAATAGAACGGGAACCTC
	Ferro35-R	TTGGAACAGCAGTTTTGATAG
36	Ferro36-F	TAGTGACTGACACGAGATGCG
	Ferro36-R	AAACCAACAAGTGAGCCAAG
37	Ferro37-F	TCTACGGGAGGAAGTTGGA
	Ferro37-R	TGTTGCTTAGTGCTCAGGTG
38	Ferro38-F	TTGAGTATTGAGCGAAAGGT
	Ferro38-R	CTCGTTCTGATTCTGTGATTG
39	Ferro39-F	GTTCTTCCCGTTGTCGCTC
	Ferro39-R	GCCAGCAATGGACTGAGGTA
40	Ferro40-F	GGTGCTTCCAGTGATTAGTT
	Ferro40-R	AGTCTCAGTCCCAGTTGTTG
41	Ferro41-F	GAATCAAAGGAAGAAGGAC
	Ferro41-R	AGGTAGGTTTAGGAATAGTAG
42	Ferro42-F	GGGATGAAAGTAAACGCAAAG
	Ferro42-R	CGACCTACAACCATACCAAGA
43	Ferro43-F	ACGCAAAGGCGAGAGACC
	Ferro43-R	TGTAGCAGCCCAGCAGCAT
44	Ferro44-F	TGATGTGCCACTGTATGGG
	Ferro44-R	GTTGGGATTCGTCGTTTC
45	Ferro45-F	ACTGGTGTCGCAGAGAGG
	Ferro45-R	CCACGGTGAAATCATTGTC
46	Ferro46-F	GGAAGCCTTGAGGAAGAATG
	Ferro46-R	CTCCAGGACCGCAAAATAG
47	Ferro47-F	AGTCTCCTTTCTCTTTTCGG
	Ferro47-R	TATCATACCCTGGGGATTAC
48	Ferro48-F	GGTTTAGTTGGTTTGGAGGAT
	Ferro48-R	AATAAGAGTAGGCGTGGAGAG
